# Supplementary material for: Factors associated with cerebral palsy among children in Hawassa University comprehensive specialized hospital: Case-control study
Source: PLoS One. 2025 Sep 26;20(9):e0333406. doi: 10.1371/journal.pone.0333406 (PMC12469176; doi:10.1371/journal.pone.0333406)
Supplement: S1 Data — (XLS) [file pone.0333406.s001.xls]

## Sheet: Sheet1
id	cp	sex1	age1	place	agemom	matenal_ilness	infetion	duration	terem	birth_wt	svd	prmatur_comp	asphxia	jaunidc	miconum	congintal	twins	neonatal_infection	nuroinfection	rds
1	0	1	1	1	0	0	0	0	0	0	0	0	1	0	1	0	0	1	0	1
2	0	0	0	1	2	0	0	1	0	0	0	0	1	0	0	0	0	0	0	0
3	0	0	1	1	0	0	0	1	0	2	2	0	1	0	0	0	0	0	0	0
4	0	1	0	1	0	0	0	1	0	0	0	0	0	0	0	0	0	0	0	0
5	0	0	1	1	2	0	0	0	0	0	0	0	0	0	0	0	0	0	0	0
6	0	0	1	1	1	0	0	1	0	0	0	0	1	0	0	0	0	0	0	0
7	0	0	0	1	0	0	0	1	0	0	1	0	1	0	1	0	0	1	0	1
8	1	1	0	0	0	0	0	0	0	0	0	0	0	0	0	0	0	0	0	0
9	0	0	1	1	0	0	0	0	0	0	0	0	1	0	0	0	0	0	0	0
10	0	0	0	1	0	1	0	0	0	0	0	0	0	0	0	0		0	0	0
11	0	1	1	1	0	1	0	0	2	2	1	0	1	0	0	0	0	0	0	0
12	0	1	1	1	2	0	0	0	0	0	0	0	1	0	0	0	0	0	1	0
13	0	0	0	0	1	1	1	0	0	0	0	0	1	0	1	0	0	0	0	1
14	0	1	0	1	0	1	0	1	0	0	0	0	1	0	0	0	0	1	1	1
15	0	1	0	1	0	0	0	1	0	0	0	0	0	0	0	0	0	0	0	0
16	0	0	0	0	0	0	0	1	0	0	0	0	0	0	0	0	0	0	0	0
17	0	1	1	0	1	0	0	0	0	0	0	0	0	0	0	0	0	0	0	0
18	0	0	0	0	1	0	0	0	0		0	0	0	0	0	0		0	0	0
19	1	1	0	1	1	0	0	1	0	1	0	0	0	0	0	0	1	0	0	0
20	0	0	0	0	0	0	0	0	0	0	0	0	0	0	0	0	0	0	0	0
21	1	0	1	1	0	1	1	0	1	0	1	0	0	0	0	1	0	0	0	0
22	1	0	1	1	0	0	0	0	2	1	0	0	1	0	1	0	0	1	1	1
23	1	1	0	1	1	0	0	1	0	0	1	0	1	0	1	0	0	1	0	1
24	0	0	0	1	1	0	0	0	0	0	0	0	0	0	0	0	0	0	0	0
25	0	1	0	1	1	0	0	0	0	0	0	0	0	0	0	0	0	0	0	0
26	0	1	1	1	1	0	0	0	0	0	0	0	0	0	0	0	0	0	0	0
27	0	1	0	0	1	0	0	0	0	0	0	0	0	0	0	0	0	0	0	0
28	0	1	1	0	0	0	0	0	0	0	0	0	0	0	0	0	0	0	0	0
29	0	1	1	0	1	0	0	0	0	0	0	0	0	0	0	0	0	0	0	0
30	0	0	1	0	1	0	0	0	0	0	0	0	0	0	0	0	0	0	0	0
31	0	1	1	0	0	0	0	0	0	0	0	0	0	0	0	0	0	0	0	0
32	0	0	1	0	0	0	0	0	0	0	0	0	0	0	0	0	0	0	0	0
33	0	1	1	0	0	0	0	0	0	0	0	0	0	0	0	0	0	0	0	0
34	0	1	1	1	0	0	0	1	0	0	1	0	1	0	1	0	0	0	0	0
35	0	0	1	1	0	0	0	0	0	0	0	0	0	0	0	0	0	0	0	0
36	1	0	1	1	0	0	0	0	0	0	1	1	1	0	0	0	0	0	0	0
37	0	1	1	0	0	0	0	0	0	0	0	0	0	0	0	0	0	0	0	0
38	0	0	1	0	0	0	0	0	0	1	1	1	0	0	0	0	0	1	1	1
39	0	1	1	1	0	1	0	0	0	0	0	0	0	1	0	0	0	0	0	0
40	0	1	1	1	0	0	0	0	0	0	0	0	0	0	1	0	0	0	0	0
41	0	0	1	0	0	0	0	1	1	0	1	0	0	0	0	0	1	0	0	1
42	0	0	1	0	0	0	0	0	0	0	0	0	0	0	1	0	0	0	0	1
43	0	1	1	0	2	0	0	0	0	0	0	0	0	0	0	0	0	1	0	0
44	0	1	1	0	0	0	0	0	0	0	1	0	0	0	0	0	0	1	0	1
45	0	1	0	1	0	0	0	0	0	0	0	0	0	0	0	0	0	1	0	0
46	0	1	1	1	0	0	0	0	0	0	0	0	0	0	0	0	0	1	0	1
47	1	0	1	1	1	0	0	0	0	1	0	0	1	0	0	0	0	0	1	0
48	0	1	1	1	0	0	0	0	0	1	1	1	0	0	0	0	0	1	0	1
49	1	1	1	0	1	0	0	1	0	0	0		1	0	0	0	0	0	0	0
50	0	1	1	0	0	0	0	0	1	1	0	1	0	0	0	0	0	0	0	0
51	0	0	1	0	1	0	0	0	0	1	1	1	0	1	0	0	0	0	0	0
52	0	1	1	0	0	0	1	0	0	0	0	0	0	0	0	0	0	0	0	0
53	0	1	1	1	0	0	0	0	0	1	0	0	0	0	1	0	0	0	0	0
54	0	1	0	0	1	0	0	0	0	0	0	0	0	0	0	0	0	0	0	0
55	0	0	1	0	0	0	0	0	0	0	0	0	0	0	0	0	0	0	0	0
56	1	0	1	0	2	0	0	0	0	0	0	0	0	0	0	1	0	1	0	0
57	0	1	1	0	0	0	0	0	0	0	0	0	1	0	1	0	0	1	0	1
58	0	0	1	1	1	0	0	0	0	1	1	0	0	0	0	0	1	0	0	0
59	0	1	1	1	0	0	0	0	0	1	1	0	0	0	0	0	0	0	0	0
60	1	1	1	1	0	0	0	0	0	0	0	0	0	0	0	0	0	1	1	0
61	0	1	1	1	0	0	0	0	0	0	0	0	0	0	0	1	0	1	0	0
62	0	0	1	0	0	0	0	0	0	0	1	0	0	0	0	1	0	1	0	0
63	0	1	1	1	0	1	1	1	0	1	0	0	0	1	0	0	0	1	0	0
64	0	0	1	1	2	0	0	0	0	0	1	0	1	1	0	0	0	0	0	1
65	0	1	1	0	0	0	0	0	0	1	0	0	0	0	1	0	0	1	0	1
66	0	1	1	1	0	0	0	1	0	0	1	0	0	0	0	0	0	1	1	0
67	0	1	0	1	0	0	0	1	2	0	1	0	0	0	1	0	0	1	0	1
68	0	1	1	0	2	1	0	0	0	0	1	0	1	0	0	0	0	0	0	0
69	1	1	1	0	0	1	0	0	1	1	1	0	1	0	0	0	0	0	0	1
70	0	1	1	0	0	0	0	0	0	0	0	0	0	1	0	0	0	1	1	0
71	0	1	0	0	0	0	0	1	0	0	1	0	0	0	1	0	0	1	0	1
72	1	1	0	0	0	0	0	1	1	0	1	0	1	0	1	0	0	1	0	0
73	0	1	1	1	0	0	0	0	0	0	0	0	0	0	1	0	0	0	0	1
74	0	0	0	0	0	1	1	0	0	0	0	0	0	1	1	0	0	1	0	1
75	0	0	0	1	0	1	0	0	0	1	1	1	0	0	0	0	0	1	0	1
76	0	0	0	1	1	0	0	0	1	0	0	0	0	0	0	0	0	0	0	0
77	0	0	0	1	1	0	0	0	0	0	0	0	0	0	0	0	0	0	0	0
78	1	0	0	1	0	0	1	1	0	0	0	0	0	0	0	0	0	0	0	0
79	1	1	1	1	2	1	1	1	0	2	1	0	1	0	1	0	0	1	0	0
80	1	0	0	1	0	0	0	1	2	2	1	0	1	0	1	0	0	1	1	1
81	1	1	0	1	1	0	1	1	0	0	0	0	1	0	1	1	0	1	0	1
82	0	1	0	1	0	0	0	0	0	0	0	0	0	0	0	0	0	1	0	1
83	0	1	0	1	0	0	0	0	0	0	0	0	0	0	1	1	0	1	0	1
84	0	1	1	1	0	0	0	0	0	2	0	0	0	0	0	1	0	0	0	0
85	0	0	1	0	0	0	0	0	0	0	0	0	0	0	0	0	0	0	0	0
86	1	0	0	1	0	0	0	0	0	0	0	0	0	0	0	0	0	0	0	0
87	1	0	1	1	0	0	0	0	0	0	1	0	1	0	0	0	0	0	0	0
88	0	1	1	1	0	0	0	0	0	0	1	0	0	0	0	0	0	0	0	0
89	0	0	1	1	0	1	0	0	0	0	0	0	0	0	0	1	0	0	0	0
90	1	0	1	1	0	0	1	0	0	0	0	0	0	0	0	0	0	1	0	0
91	0	1	0	1	0	0	0	0	0	0	0	0	0	0	0	0	0	0	0	0
92	1	1	1	1	1	0	0	1	1	0	0	0	1	0	0	0	0	0	0	0
93	1	1	0	1	0	0	0	1	0	0	1	0	0	0	1	0	0	1	0	0
94	1	1	1	1	2	0	1	1	2	0	2	0	1	0	1	0	0	1	1	1
95	1	1	0	1	0	0	0	0	0	1	0	0	0	0	0	0	0	0	0	0
96	1	1	1	1	0	0	1	1	0	0	0	0	1	0	0	0	0	1	0	0
97	1	1	0	0	2	0	0	1	1	1	1	1	1	0	0	0	0	1	0	1
98	1	0	1	1	0	1	1	1	1	1	1	1	0	0	0	0	1	1	1	1
99	1	0	0	1	0	0	1	1	2	0	1	0	1	0	0	0	0	1	0	0
100	1	1	1	1	2	0	1	1	1	1	2	1	1	0	0	1	0	1	1	1
101	1	1	0	1	0	0	1	1	1	1	1	1	0	1	0	0	0	0	0	1
102	1	1	0	1	1	1	0	1	1	1	1	1	0	1	0	0	0	1	0	1
103	1	0	0	1	1	1	1	1	0	1	0	0	1	0	1	0	0	1	1	1
104	1	1	1	1	1	0	0	0	0	0	0	0	1	0	0	0	0	1	0	1
105	1	1	1	1	2	0	1	1	1	1	0	0	1	0	0	0	1	1	1	1
106	1	0	1	1	0	1	1	1	1	1	1	1	1	1	0	0	1	1	1	1
107	1	0	0	1	1	1	1	1	1	1	0	1	1	0	0	0	1	1	1	1
108	1	1	1	1	1	0	1	1	1	0	1	0	1	0	1	1	0	1	0	1
109	1	0	1	1	1	1	0	1	0	0	0	0	1	0	1	0	0	0	1	1
110	1	0	1	1	1	1	0	1	0	1	0	0	1	0	1	0	0	0	0	1
111	1	1	1	1	1	0	1	1	2	1	0	0	1	0	1	0	0	1	1	1
112	1	1	1	1	1	0	0	0	0	1	2	0	1	0	0	0	0	0	1	0
113	1	1	1	1	2	0	0	1	0	0	0		1	1	0	0	0	1	1	0
114	1	0	0	1	0	0	0	1	0	1	2	0	1	0	0	0	0	0	1	1
115	1	0	0	1	0	0	1	1	1	1	2	0	1	1	0	0	0	0	0	0
116	1	1	0	1	0	0	0	1	0	0	1	0	1	0	1	0	0	1	0	1
117	1	0	0	1	0	0	0	1	2	0	2	0	1	0	1	0	0	1	0	0
118	1	0	0	1	1	1	1	1	0	1	1	0	0	1	0	0	0	0	1	1
119	1	0	1	1	1	0	0	1	2	1	1	0	1	1		0	0	1	1	0
120	1	1	1	1	1	0	0	1	0	1	0	0	1	0	1	1	0	1	0	0
121	1	0	0	1	0	0	0	1	0	1	0	0	0	1	0	0	0	1	1	1
122	1	0	0	1	1	0	0	1	0	0	0	1	1	0	0	0	0	0	1	0
123	1	1	0	1	1	0	1	1	0	1	1	0	1	0	1	1	0	1	1	0
124	1	1	0	1	2	1	0	0	2	0	0	0	0	0	0	0	0	1	1	0
125	1	1	0	1	0	0	0	1	0	1	1	0	1	0	1	1	0	1	1	1
126	1	0	1	1	1	1	1	1	0	1	1	0	1	0	1	1	1	1	1	0
127	1	1	1	1	2	0	1	1	2	0	2	0	1	0	1	1	0	1	1	0
128	1	1	1	1	1	0	0	1	1	1	1	0	1	0	0	0	0	0	0	0
129	1	1	0	1	1	1	0	1	0	0	1	0	1	0	1	0	0	0	1	0
130	1	0	1	0	1	0	0	1	2	0	0	0	1	0	1	0	0	1	1	0
131	1	1	1	1	1	0	0	1	0	0	1	1	1	0	1	0	0	0	0	0
132	1	0	0	1	1	0	1	0	0	1	0	0	0	1	1	0	0	0	0	1
133	1	1	1	1	1	1	1	1	2	1	1	1	1	0	1	1	0	1	0	0
134	1	1	1	1	1	1	0	0	1	1	0	1	1	0	1	0	0	1	1	1
135	1	1	0	1	2	1	1	0	0	0	1	1	1	0	1	1	0	1	1	1
136	1	1	0	1	1	0	1	0	0	0	1	0	1	1	1	0	0	0	1	1
137	1	0	0	1	1	0	1	1	0	1	0		1	0	1	0	0	1	1	0
138	1	1	0	1	0	0	1	1	1	1	2	1	0	1	1	0	0	1	1	1
139	1	1	0	1	0	0	1	1	0	0	0	0	0	0	1	1	0	1	1	0
140	0	1	1	1	0	0	0	0	0	0	0	0	1	0	1	0	0	1	0	1
141	0	0	0	1	2	0	0	1	0	0	0	0	0	0	0	0	0	0	0	0
142	0	0	1	1	0	0	0	1	0	2	2	0	1	0	0	0	0	0	0	0
143	0	1	0	1	0	0	0	1	0	0	0	0	0	0	0	0	0	0	0	0
144	0	0	1	0	2	0	0	0	0	0	0	0	0	0	0	1	0	0	0	0
145	0	0	1	1	1	0	0	1	0	0	0	0	1	0	0	0	0	0	0	0
146	0	0	0	1	0	0	0	1	0	0	1	0	0	0	1	0	0	0	0	1
147	0	1	0	0	0	0	0	0	0	0	0	0	0	0	0	0	0	0	0	0
148	0	0	1	1	0	0	0	0	1	0	0	0	1	0	0	0	0	0	0	0
149	0	0	0	1	0	1	0	0	0	0	0	0	0	0	0	0		0	0	0
150	0	1	1	1	0	1	0	0	2	2	1	0	1	0	0	0	0	0	0	0
151	0	1	1	1	2	0	0	0	1	0	0	0	1	0	0	0	0	0	1	0
152	0	0	0	1	1	1	1	0	0	0	0	0	1	0	1	0	0	0	0	1
153	0	1	0	1	0	1	0	1	0	0	2	0	1	0	0	0	0	1	1	1
154	1	1	0	1	0	0	0	1	0	0	0	0	0	0	0	0	0	0	0	0
155	1	0	0	0	0	0	0	1	0	0	0	0	0	0	0	0	0	0	0	0
156	1	1	1	0	1	0	0	0	0	0	0	0	0	0	0	0	0	0	0	0
157	0	0	0	0	1	0	0	0	0		0	0	0	0	0	0		0	0	0
158	1	1	0	1	1	0	0	1	0	1	0	0	0	0	1	0	1	1	0	0
159	1	0	0	0	0	0	0	0	1	0	0	0	0	0	0	0	0	0	0	0
160	1	1	1	1	0	0	0	0	0	0	0	0	1	0	1	0	0	1	0	1
161	0	0	0	1	2	0	0	1	0	0	0	0	1	0	0	0	0	0	0	0
162	0	0	1	1	0	0	0	1	0	2	0	0	1	0	0	0	0	0	0	0
163	0	1	0	1	0	0	0	1	0	0	0	0	0	0	0	0	0	0	0	0
164	0	0	1	1	2	0	0	0	0	0	0	0	0	0	0	0	0	0	0	0
165	0	0	1	1	1	0	0	1	0	0	0	0	0	0	0	0	0	0	0	0
166	0	0	0	1	0	0	0	1	0	0	1	0	1	0	1	1	0	0	0	1
167	0	1	0	0	0	0	0	0	0	0	0	0	0	0	0	0	0	0	0	0
168	0	0	1	1	0	0	0	0	0	0	0	0	1	0	0	0	0	0	0	0
169	0	0	0	1	0	1	0	0	0	0	0	0	0	0	0	0		0	0	0
170	0	1	1	1	0	1	0	0	2	2	1	0	1	0	0	0	0	0	0	0
171	0	1	1	1	2	0	0	0	0	0	0	0	1	1	0	0	0	0	1	0
172	0	0	0	1	1	1	1	0	0	0	0	0	1	0	0	0	0	1	0	1
173	0	1	0	1	0	1	0	1	0	0	2	0	1	0	0	0	0	1	1	1
174	1	1	0	1	0	0	0	1	0	0	0	0	0	0	0	0	0	0	0	0
175	0	0	0	0	0	0	0	1	0	0	0	0	0	0	0	0	0	0	0	0
176	0	1	1	0	1	0	0	0	0	0	0	0	0	0	0	0	0	0	0	0
177	0	0	0	0	1	0	0	0	0		0	0	0	0	0	0		0	0	0
178	0	1	0	1	1	0	0	1	0	1	0	0	0	0	0	0	1	0	0	0
179	0	0	0	0	0	0	0	0	0	0	0	0	0	0	0	0	0	0	0	0
180	0	1	1	1	0	0	0	0	0	0	0	0	1	0	0	0	0	1	0	1
181	1	0	0	1	2	0	0	1	0	0	0	0	1	0	0	0	0	0	0	0
182	0	0	1	1	0	0	0	1	0	2	2	0	1	0	0	0	0	0	0	0
183	0	1	0	1	0	0	0	1	0	0	0	0	0	0	0	0	0	0	0	0
184	0	0	1	1	2	0	0	0	0	0	0	0	0	0	0	0	0	0	0	0
185	0	0	1	1	1	0	0	1	0	0	0	0	1	0	0	0	0	0	0	0
186	0	0	0	1	0	0	0	1	0	0	1	0	1	0	1	0	0	1	0	1
187	0	1	0	0	0	0	0	0	0	0	0	0	0	0	0	0	0	0	0	0
188	0	0	1	1	0	0	0	0	0	0	0	0	1	0	0	0	0	0	0	0
189	0	0	0	1	0	1	0	0	0	0	0	0	0	0	0	0		0	0	0
190	0	1	1	1	0	1	0	0	2	2	1	0	1	0	0	0	0	0	0	0
191	0	1	1	1	2	0	0	0	1	0	0	0	0	0	0	0	0	0	0	0
192	0	0	0	1	1	1	1	0	0	0	0	0	1	0	1	0	0	1	0	1
193	0	1	0	1	0	1	0	1	0	0	2	0	1	0	0	0	0	1	1	1
194	0	1	0	1	0	0	0	1	0	0	0	0	0	0	0	0	0	0	0	0
195	0	0	0	0	0	0	0	1	0	0	0	0	0	0	0	0	0	0	0	0
196	0	1	1	0	1	0	0	0	0	0	0	0	0	0	0	0	0	0	0	0
197	0	0	0	0	1	0	0	0	0		0	0	0	0	0	1		0	0	0
198	0	1	0	1	1	0	0	1	0	1	0	0	0	0	0	0	1	0	0	0
199	0	0	0	0	0	0	0	0	0	0	0	0	0	0	0	0	0	0	0	0
200	1	1	1	1	0	0	0	0	0	0	0	0	1	0	1	0	0	1	0	1
201	0	0	0	1	2	0	0	1	0	0	0	0	1	0	0	0	0	0	0	0
202	0	0	1	1	0	0	0	1	0	2	2	0	1	0	0	0	0	0	0	0
203	0	1	0	1	0	0	0	1	0	0	0	0	0	0	0	0	0	0	0	0
204	0	0	1	1	2	0	0	0	0	0	0	0	0	0	0	0	0	0	0	0
205	0	0	1	1	1	0	0	1	0	0	0	0	1	0	0	0	0	0	0	0
206	1	0	0	1	0	0	0	1	0	0	1	0	1	0	1	0	0	1	0	1
207	0	1	0	0	0	0	0	0	0	0	0	0	0	0	0	1	0	0	0	0
208	0	0	1	1	0	0	0	0	0	0	0	0	1	0	0	0	0	0	0	0
209	0	0	0	1	0	1	0	0	0	0	0	0	0	0	0	0		0	0	0
210	0	1	1	1	0	1	0	0	2	2	1	0	1	0	0	0	0	0	0	0
211	0	1	1	1	2	0	0	0	0	0	0	0	1	0	0	0	0	0	1	0
212	0	0	0	1	1	1	1	0	0	0	0	0	1	0	1	0	0	1	0	1
213	0	1	0	1	0	1	0	1	1	0	2	0	1	0	0	0	0	1	0	1
214	1	1	0	1	0	0	0	1	0	0	0	0	0	0	0	0	0	0	0	0
215	0	0	0	0	0	0	0	1	0	0	0	0	0	0	0	0	0	0	0	0
216	0	1	1	0	1	0	0	0	0	0	0	0	0	0	0	0	0	0	0	0
217	0	0	0	0	1	0	0	0	0		0	0	0	0	0	0		0	0	0
218	0	1	0	1	1	0	0	1	0	1	0	0	0	0	0	0	1	0	0	0
219	0	0	0	0	0	0	0	0	0	0	0	0	0	0	0	0	0	0	0	0
220	0	1	1	1	0	0	0	0	0	0	0	0	1	0	1	0	0	1	0	1
221	0	0	0	1	2	0	0	1	0	0	0	0	1	0	0	0	0	0	0	0
222	0	0	1	1	0	0	0	1	0	2	2	0	1	1	0	0	0	0	0	0
223	0	1	0	1	0	0	0	1	0	0	0	0	0	0	0	0	0	0	0	0
224	0	0	1	1	2	0	0	0	1	0	0	0	0	0	0	0	0	0	0	0
225	0	0	1	1	1	0	0	1	0	0	0	0	1	0	0	0	0	0	0	0
226	0	0	0	1	0	0	0	1	1	0	1	0	1	0	1	0	0	1	0	1
227	0	1	0	0	0	0	1	0	1	0	0	0	0	0	0	0	0	0	0	0
228	0	0	1	1	0	0	1	0	0	0	0	0	1	0	0	0	0	0	0	0
229	0	0	0	1	0	1	0	0	0	0	0	0	0	0	0	0		0	0	0
230	0	1	1	1	0	1	0	0	2	2	1	0	1	0	0	0	0	0	0	0
231	1	1	1	1	2	0	0	0	0	0	0	0	1	0	0	0	0	0	0	0
232	0	0	0	1	1	1	1	0	0	0	0	0	0	0	1	0	0	1	0	1
233	0	1	0	1	0	1	0	1	0	0	2	0	1	0	0	0	0	1	1	1
234	1	1	0	1	0	0	0	1	0	0	0	0	1	0	0	0	0	1	0	0
235	0	0	0	0	0	0	0	1	0	0	0	0	0	0	0	0	0	0	0	0
236	0	1	1	0	1	0	0	0	0	0	0	0	0	0	0	0	0	0	0	0
237	0	0	0	0	1	0	0	0	0		0	0	0	0	0	0		0	0	0
238	0	1	0	1	1	0	0	1	0	1	0	0	0	0	0	0	1	0	0	0
239	0	0	0	0	0	0	0	0	0	0	0	0	0	0	0	0	0	0	0	0
240	0	1	0	1	0	0	0	1	0	0	0	0	0	0	0	0	0	0	0	0
